# Supplementary material for: Comparative Genomics of Helicobacter pylori and the human-derived Helicobacter bizzozeronii CIII-1 strain reveal the molecular basis of the zoonotic nature of non-pylori gastric Helicobacter infections in humans
Source: BMC Genomics. 2011 Oct 31;12:534. doi: 10.1186/1471-2164-12-534 (PMC3234257; doi:10.1186/1471-2164-12-534)
Supplement: Additional file 1 — supplementary tables. Table S1, Helicobacter bizzozeronii CIII-1 methyl-accepting chemotaxis protein; Table S2, Helicobacter bizzozeronii CIII-1 CDS involved in metabolisms and respiration; Table S3, Outer Membrane Proteins of Helicobacter bizzozeronii CIII-1; Table S4, Glycosyltransferases and genes involved in the biosynthesis of glycans in Helicobacter bizzozeronii CIII-1; Table S5, ComB system in Helicobacter bizzozeronii CIII-1; Table S6, List the CDS belonging to Helicobacter bizzozeronii CIII-1 genomic island; Table S7, List the CDS belonging to Helicobacter bizzozeronii CIII-1 plasmid pHBZ1. [file 1471-2164-12-534-S1.XLS]

## Sheet: Table S1
Table S1 - Helicobacter bizzozeronii CIII-1 methyl-accepting chemotaxis protein
H. bizzozeronii CIII-1 CDS Locus_tag	Pfam MCP domain*	Pfam PAS domain
HBZC1_00940	+	-
HBZC1_01160	+	-
HBZC1_03200	+	-
HBZC1_03210	+	-
HBZC1_03850	+	-
HBZC1_03870	+	-
HBZC1_04100	+	-
HBZC1_04380	+	-
HBZC1_05740	+	-
HBZC1_05950	+	+
HBZC1_06460	+	-
HBZC1_07030	+	-
HBZC1_07900	+	-
HBZC1_09500	+	-
HBZC1_10990	+	-
HBZC1_11340	+	-
HBZC1_12280	+	-
HBZC1_13610	+	-
HBZC1_15050	+	-
HBZC1_18670	+	-
*searched for the Pfam domain "MCP" using hmmpfam with an E-value cutoff of 1e-4

## Sheet: Table S2
Table S2 - Helicobacter bizzozeronii CIII-1 CDS involved in metabolisms and respiration
H. bizzozeronii CIII-1 CDS Locus_tag	H. pylori orthologue CDS Locus_tag	Predicted function
CAC
HBZC1_05600	HP0026	Citrate synthase
HBZC1_06010	HP0779	Aconitate hydratase 2
HBZC1_05610	HP0027	Isocitrate dehydrogenase
HBZC1_18710/18720/18730/18740	HP0588/0589/0590/0591	Oor
HBZC1_00390/00400	HP0691/692	SCOT
HBZC1_01900/01910/01920	HP0191/192/193	Fumarate reductase system (FrdABC)
HBZC1_08980	HP1325	Fumarate hydratase class II
HBZC1_10330	HP0086	Malate:quinone oxidoreductase
Pyruvate metabolism
HBZC1_16240/16250/16260/16270	HP1108/1109/1110/1111	Por
HBZC1_04590	HP0121	Phosphoenolpyruvate synthase
Anaplerotic reactions
HBZC1_01580	HP0672	Aspartate aminotransferase
HBZC1_16510	HP0649	Aspartate ammonia-lyase
HBZC1_03470	HP0255	Adenylosuccinate synthetase
HBZC1_16230	HP1112	Adenylosuccinate lyase
HBZC1_13950	HP0380	Glutamate dehydrogenase
HBZC1_05500	(-)	Phosphoenolpyruvate carboxylase
HBZC1_00410/420/430/440/450/460	(-)	Acetophenone carboxylase
HBZC1_12300	(-)	L-2-hydroxygluturate oxidase
HBZC1_04360/04370	(-)	Glutamate decarboxylase
HBZC1_12340	(-)	4-aminobutyrate transaminase
HBZC1_12330	(-)	NADP+-Succinate-semialdehyde dehydrogenase
HBZC1_01560	(-)	2-methylcitrate synthase
HBZC1_08220	(-)	2-methylcitrate dehydratase
HBZC1_08230	(-)	Methylisocitrate lyase
Respiratory chain
HBZC1_10330	HP0086	Malate:quinone oxidoreductase
HBZC1_01900/01910/01920	HP0191/192/193	Fumarate reductase system (FrdABC)
HBZC1_10150/10160/1070/1080/1090/1200	HP0631/632/633/634/635	Hydrogenase (HydABCDE)
HBZC1_01760	HP1222	Lactate dehydrogenase
HBZC1_05860	HP0666	glycolate oxidase iron-sulfur subunit
HBZC1_01470	HP0509	glycolate oxidase
HBZC1_05800	HP1461	cytocrome-c peroxidase
HBZC1_08510/08520/08530/08540	HP0144/145/146/147	Terminal oxidase (ccoNOQP)
HBZC1_03150	(-)	Glycerol-3-P dehydrogenase
HBZC1_13510/13520/13530/13540/13550	(-)	Formate dehydrogenase
HBZC1_08800/08810/08820/08830	(-)	Periplasmic nitrate reductase (NapAGH)
HBZC1_04310	(-)	Periplasmic nitrate reductase (NapB)
HBZC1_03530/03540	(-)	Periplasmic nitrate reductase (NapFD)
HBZC1_10540/10550	(-)	Putative periplasmic nitroreductase system
HBZC1_10800	(-)	S- or N- oxidase; trimethylamine-N-oxide reductase (cytochrome c) 1
HBZC1_10810	HP0407	S- or N- oxidase; trimethylamine-N-oxide reductase (cytochrome c) 2
HBZC1_08240	(-)	Oxidoreductase domain-containing protein
HBZC1_02100	(-)	NADH dehydrogenase, putative
HBZC1_01010	(-)	Putative pyridine nucleotide-disulfide oxidoreductase
HBZC1_08400	(-)	oxidoreductase, aldo/keto reductase family
(-) No orthologues in H. pylori; BLASTP against nr database: two proteins with amino acid identity greater than 40% over 80% sequence length were considered homologues

## Sheet: Table S3
Table S3 - Outer Membrane Proteins of Helicobacter bizzozeronii CIII-1
Outer membrane families	CDS Locus_tag	Predicted function
Family 1 (major outer membrane protein family)
Hop proteins
	HBZC1_06910	Outer membrane protein 11
	HBZC1_08590	Outer membrane protein (omp30)
	HBZC1_09420	Outer membrane protein 15
	HBZC1_10770	Putative Outer membrane protein
	HBZC1_10780	hypothetical protein
	HBZC1_10910	Outer membrane protein 13
	HBZC1_11610	Putative Outer membrane protein
	HBZC1_14060	Outer membrane protein/porin
Hor protein
	HBZC1_04740	Outer membrane protein 17
	HBZC1_05850	Putative Outer membrane protein
	HBZC1_07310	Putative Outer membrane protein
	HBZC1_07550	hypothetical protein
	HBZC1_08480	hypothetical protein
	HBZC1_08580	Outer membrane protein (omp30)
	HBZC1_08600	putative Outer membrane protein
	HBZC1_11170	Outer membrane protein
	HBZC1_11620	Outer membrane protein
	HBZC1_13450	Outer membrane protein/porin
	HBZC1_15130	Outer membrane protein 17
	HBZC1_15150	hypothetical protein
Family 2 (Hof Family of outer membrane proteins)
	HBZC1_06200	Outer membrane protein hofA
	HBZC1_06760	Outer membrane protein hofH
	HBZC1_06770	Outer membrane protein hofH
	HBZC1_06780	Outer membrane protein hofB
	HBZC1_06790	Outer membrane protein hofF
	HBZC1_06800	Outer membrane protein hofE
	HBZC1_06810	Outer membrane protein hofG
	HBZC1_06820	Outer membrane protein hofC
	HBZC1_06830	Outer membrane protein hofD
Family 3 (Hom family of outer membrane proteins)
	HBZC1_06380	hypothetical protein
	HBZC1_11480	hypothetical protein
	HBZC1_13990	Outer membrane protein
Family 4 (Iron-regulated outer membrane proteins)
FecA-like proteins
	HBZC1_10640	Iron(III) dicitrate transport protein FecA
	HBZC1_12980	Iron(III) dicitrate transport protein FecA
	HBZC1_15060	Iron(III) dicitrate transport protein FecA
FrpB-Like proteins
	HBZC1_15220	Iron-regulated outer membrane protein (frpB)
Family 5 (efflux pump outer membrane proteins)
	HBZC1_08470	Putative Outer membrane protein
	HBZC1_09000	Heavy metal RND efflux outer membrane protein, CzcC family
	HBZC1_10580	Putative outer membrane protein
	HBZC1_11510	Probable outer membrane component of multidrug efflux pump
	HBZC1_12660	putative
other
	HBZC1_01250	Membrane-associated lipoprotein (lpp20)
	HBZC1_01500	Membrane proteins related to metalloendopeptidases
	HBZC1_05130	Putative Outer membrane protein
	HBZC1_06210	Outer membrane protein
	HBZC1_06370	FIG146085: 3'-to-5' oligoribonuclease A, Bacillus type
	HBZC1_07830	Putative outer membrane protein
	HBZC1_11850/HBZC1_11860	VacA-like protein precursor
	HBZC1_14500	Peptidoglycan-associated lipoprotein precursor
	HBZC1_15670	Outer membrane protein Imp, required for envelope biogenesis / Organic solvent tolerance protein precursor
	HBZC1_18310	Outer membrane protein assembly factor YaeT precursor

## Sheet: Table S4
Table S4-Glycosyltransferases and genes involved in the biosynthesis of glycans in Helicobacter bizzozeronii CIII-1
H. bizzozeronii CIII-1 CDS Locus_tag	H. pylori 26695 orthologue CDS Locus_tag	Predicted function
Glycosyltransferase (GT)
HBZC1_01120	HP1155	MurG (GT family 28)
HBZC1_02390	HP0957	KdtA (GT family 30)
HBZC1_02560	HPCU_04460	CMP-N-acetylneuraminate-beta-galactosamide- alpha-2,3-sialyltransferase (GT family 42)
HBZC1_02980	(-)	Hypothetical protein (GT family 9)
HBZC1_03690/HBZC1_03680	(-)	Hypothetical protein (GT family 4)
HBZC1_03860	HP0597	PbpA (GT family 51)
HBZC1_04570	(-)	ADP-heptose--lipooligosaccharide heptosyltransferase II (GT family 9)
HBZC1_04780/HBZC1_04770/HBZC1_04760	HP0826	putative lipopolysaccharide biosynthesis protein (GT family 25)
HBZC1_04800/HBZC1_04790	HP0805	putative lipopolysaccharide biosynthesis protein (GT family 25)
HBZC1_07440	(-)	Glycosyl transferase, group 1 (GT family 4)
HBZC1_07450	(-)	Putative glycosyl transferase (GT family 4)
HBZC1_07460	(-)	putative lipopolysaccharide biosynthesis protein (GT family 25)
HBZC1_07470	(-)	Glycosyltransferase (GT family 4)
HBZC1_07480	(-)	Glycosyltransferase (GT family 2)
HBZC1_07490	(-)	Probable glycosyl transferase (GT family 4)
HBZC1_07890	HP1191	WaaF (GT family 9)
HBZC1_10730	HP0279	WaaC (GT family 9)
HBZC1_11010	HP0102	Colanic acid biosynthesis glycosyl transferase (WcaE) (GT family 2)
HBZC1_11830	HP0651	Alpha (1,3)- fucosyltransferase (GT family 10)
HBZC1_12350	(-)	Capsular polysaccharide synthesis enzyme CapRI (unclassified GT)
HBZC1_12390	(-)	Capsular polysaccharide synthesis enzyme CapRI (unclassified GT)
HBZC1_14110	HP0867	LpxB (GT family 19)
HBZC1_14140	(-)	Glycosyl transferase, group 1 (GT family 4)
HBZC1_16100	HP0421	Type 1 capsular polysaccharide biosynthesis protein J (CapJ) (GT family 4)
Lipopolysaccharide biosynthesis pathway
HBZC1_01880	HP0196	LpxD
HBZC1_02390	HP0957	KdtA (GT family 30)
HBZC1_04570	(-)	ADP-heptose--lipooligosaccharide heptosyltransferase II (GT family 9)
HBZC1_05380	HP0328	LpxK
HBZC1_06190	HP0230	3-deoxy-manno-octulosonate cytidylyltransferase
HBZC1_06340	HP1052	LpxC
HBZC1_07260	HP0003	2-Keto-3-deoxy-D-manno-octulosonate-8-phosphate synthase
HBZC1_07890	HP1191	WaaF (GT family 9)
HBZC1_08110	HP0715	Lipopolysaccharide ABC transporter, ATP-binding protein (LptB)
HBZC1_10730	HP0279	WaaC (GT family 9)
HBZC1_10740	HP0280	LpxL
HBZC1_12750	HP1429	Arabinose 5-phosphate isomerase
HBZC1_12850/HBZC1_12840	HP1370	LpxA
HBZC1_14110	HP0867	LpxB (GT family 19)
HBZC1_18540	HP0857	Phosphoheptose isomerase 1 (GmhA)
HBZC1_18550	HP0858	ADP-heptose synthase (HlfE-k)
HBZC1_18560	HP0859	ADP-L-glycero-D-manno-heptose-6-epimerase (GmhD)
HBZC1_18570	HP0860	D-glycero-D-manno-heptose 1,7-bisphosphate phosphatase (GmhB)
Flagellin O-linked glycosylation pathway
HBZC1_04350	HP0114	Motility accessory factor (homologue of PseC)
HBZC1_08130	HP0840	UDP-N-acetylglucosamine 4,6-dehydratase (PseB)
HBZC1_10930	HP0326	N-Acetylneuraminate cytidylyltransferase
HBZC1_10950	(-)	CMP-N-acetylneuraminic acid synthetase
HBZC1_10960	HP0327	Flagellar protein G (flaG=PseH)
HBZC1_10970	HP0178	N-acetylneuraminate synthase
Biosynthesis of glycan structures
HBZC1_01450	(-)	GDP-L-fucose synthetase
HBZC1_01790	HP1206	Phospholipid-lipopolysaccharide ABC transporter (WlaB)
HBZC1_02520	HPPN135_04165	N-acetylneuraminate synthase (neuB1)
HBZC1_02530/HBZC1_02540	HPPN135_04160	UDP-N-acetylglucosamine 2-epimerase (neuC1)
HBZC1_02550	HPPN135_04155	N-Acetylneuraminate cytidylyltransferase (neuA1)
HBZC1_03230	HP1275	Phosphomanno/Phosphogluco/Phosphoglucosamine mutase
HBZC1_04230	HP0043	Mannose-1-phosphate guanylyltransferase (GDP)
HBZC1_04240	HP0044	GDP-mannose 4,6 dehydratase
HBZC1_04810	(-)	Aminotransferase (29% similar to PglE)
HBZC1_05170	HP0646	UTP--glucose-1-phosphate uridylyltransferase (HasC)
HBZC1_08340	HP0158	N-linked glycosylation glycosyltransferase PglG
HBZC1_13410	HP1174	Homolog of fucose/glucose/galactose permeases
HBZC1_15170	(-)	UDP-glucose dehydrogenase (HasB)
HBZC1_15580	HP0360	UDP-glucose 4-epimerase (GalE)
(-) No orthologues in H. pylori; BLASTP against nr database: two proteins with amino acid identity greater than 40% over 80% sequence length were considered homologues

## Sheet: Table S5
Table S5- ComB system in Helicobacter bizzozeronii CIII-1
H. bizzozeronii CIII-1 CDS Locus_tag	H. pyloriorthologue CDS Locus_tag	ComB homologue
HBZC1_01130	HP0016	ComB3
HBZC1_01140	HP0015	ComB2
HBZC1_03500	HP0037	ComB6
HBZC1_03510	HPSH_00190	ComB7
HBZC1_03770/HBZC1_03780	HP0038	ComB8
HBZC1_09310	HP0017	ComB4
HBZC1_12540	HP0039/40	ComB9
HBZC1_12550	HP0041/42	ComB10
HBZC1_16960	HP0015	ComB2
HBZC1_16970	HP0457	ComB3
HBZC1_16990	HP0459	ComB4
HBZC1_17090	HP1421	VirB11
HBZC1_17220	jhp0937	ComB6
(-) No orthologues in H. pylori; BLASTP against nr database: two proteins with amino acid identity greater than 40% over 80% sequence length were considered homologues

## Sheet: Table S6
Table S6 - List the CDS belonging to Helicobacter bizzozeronii CIII-1 genomic island
CDS Locus_Tag	Predicted function
HBZC1_16690	transposase OrfB
HBZC1_16700	transposase OrfA
HBZC1_16710	hypothetical protein
HBZC1_16720	hypothetical protein
HBZC1_16730	hypothetical protein
HBZC1_16740	hypothetical protein
HBZC1_16750	hypothetical protein
HBZC1_16770	nodulation protein L
HBZC1_16760	hypothetical protein
HBZC1_16780	Acetyltransferase (isoleucine patch superfamily)
HBZC1_16790	conserved hypothetical protein
HBZC1_16800	hypothetical protein
HBZC1_16810	hypothetical protein
HBZC1_16820	hypothetical protein
HBZC1_16830	hypothetical protein
HBZC1_16840	hypothetical protein
HBZC1_16850	hypothetical protein
HBZC1_16860	Gluconolactonase (EC 3.1.1.17)
HBZC1_16870	Putative isomerase
HBZC1_16880	hypothetical protein
HBZC1_16890	hypothetical protein
HBZC1_16900	hypothetical protein
HBZC1_16910	Plasmid partitioning protein ParA
HBZC1_16920	hypothetical protein
HBZC1_16930	Fip
HBZC1_16940	hypothetical protein
HBZC1_16950	hypothetical protein
HBZC1_16960	putative
HBZC1_16970	FIG00711069: hypothetical protein
HBZC1_16980	hypothetical protein
HBZC1_16990	ATPase provides energy for both assembly of type IV secretion complex and secretion of T-DNA complex (VirB4)
HBZC1_17000	replication A protein
HBZC1_17010	hypothetical protein
HBZC1_17020	tRNA pseudouridine 13 synthase (EC 4.2.1.-)
HBZC1_17030	hypothetical protein
HBZC1_17040	hypothetical protein
HBZC1_17050	hypothetical protein
HBZC1_17060	dextran-binding lectin
HBZC1_17070	hypothetical protein
HBZC1_17080	hypothetical protein
HBZC1_17090	ATPase provides energy for both assembly of type IV secretion complex and secretion of T-DNA complex (VirB11)
HBZC1_17100	unknown
HBZC1_17110	conjugal transfer protein (traG)
HBZC1_17120	helicase, Snf2 family
HBZC1_17130	DNA topoisomerase I (EC 5.99.1.2)
HBZC1_17140	FIG00472435: hypothetical protein
HBZC1_17150	hypothetical protein
HBZC1_17160	hypothetical protein
HBZC1_17170	hypothetical protein
HBZC1_17180	Unnamed hypothetical gene product
HBZC1_17190	conserved hypothetical protein
HBZC1_17210	hypothetical protein
HBZC1_17200	hypothetical protein
HBZC1_17220	FIG00711990: hypothetical protein
HBZC1_17230	hypothetical protein
HBZC1_17240	hypothetical protein
HBZC1_17250	hypothetical protein
HBZC1_17260	Endonuclease I precursor (EC 3.1.21.1)
HBZC1_17270	INTEGRASE/RECOMBINASE (XERCD FAMILY)
HBZC1_17280	integrase/recombinase (xerD)
HBZC1_17290	hypothetical protein
HBZC1_17300	hypothetical protein
HBZC1_17310	hypothetical protein
HBZC1_17320	hypothetical protein
HBZC1_17330	hypothetical protein
HBZC1_17340	hypothetical protein
HBZC1_17350	hypothetical protein
HBZC1_17360	hypothetical protein
HBZC1_17370	hypothetical protein
HBZC1_17380	hypothetical protein
HBZC1_17390	hypothetical protein
HBZC1_17400	ATP-dependent Clp protease ATP-binding subunit ClpX
HBZC1_17410	Transposase, orfA
HBZC1_17420	Transposase, orfA
HBZC1_17430	Transposase
HBZC1_17440	hypothetical protein
HBZC1_16680	transposase OrfB

## Sheet: Table S7
Table S6 - List the CDS belonging to Helicobacter bizzozeronii CIII-1 plasmid pHBZ1
CDS Locus_Tag	Predicted function
HBZC1_p0010	hypothetical protein
HBZC1_p0020	hypothetical protein
HBZC1_p0030	hypothetical protein
HBZC1_p0040	hypothetical protein
HBZC1_p0050	hypothetical protein
HBZC1_p0060	hypothetical protein
HBZC1_p0070	hypothetical protein
HBZC1_p0080	hypothetical protein
HBZC1_p0090	hypothetical protein
HBZC1_p0100	replication initiation protein A
HBZC1_p0110	Fic family protein
HBZC1_p0120	hypothetical protein
HBZC1_p0130	hypothetical protein
HBZC1_p0140	mobilization protein
HBZC1_p0150	hypothetical protein
HBZC1_p0160	hypothetical protein
HBZC1_p0170	phage-like protein
HBZC1_p0180	hypothetical protein
HBZC1_p0190	hypothetical protein
HBZC1_p0200	aldo-keto reductase
HBZC1_p0210	aldo-keto reductase
HBZC1_p0220	hypothetical protein
HBZC1_p0230	putative transcriptional regulator
HBZC1_p0240	hypothetical protein
HBZC1_p0250	resolvase family site-specific recombinase
HBZC1_p0260	hypothetical protein
HBZC1_p0270	hypothetical protein
HBZC1_p0280	hypothetical protein
HBZC1_p0290	hypothetical protein
HBZC1_p0300	hypothetical protein
HBZC1_p0310	hypothetical protein
HBZC1_p0320	ATP-dependent Clp protease ATP-binding subunit ClpX
HBZC1_p0330	hypothetical protein
HBZC1_p0340	type I restriction-modification system,specificity subunit S
HBZC1_p0350	type I restriction-modification system,restriction subunit R
HBZC1_p0360	type I restriction-modification system,specificity subunit S
HBZC1_p0370	type I restriction-modification system, M subunit
HBZC1_p0380	type I restriction-modification system,DNA-methyltransferase subunit M
HBZC1_p0390	hypothetical protein
HBZC1_p0400	hypothetical protein
HBZC1_p0410	hypothetical protein
HBZC1_p0420	hypothetical protein
HBZC1_p0430	hypothetical protein
HBZC1_p0440	hypothetical protein
HBZC1_p0450	hypothetical protein
HBZC1_p0460	hypothetical protein
HBZC1_p0470	plasmid partitioning protein ParA
HBZC1_p0480	hypothetical protein
HBZC1_p0490	hypothetical protein
HBZC1_p0500	hypothetical protein
HBZC1_p0510	death-on-curing family protein
HBZC1_p0520	hypothetical protein
HBZC1_p0530	hypothetical protein
HBZC1_p0540	HipA protein
HBZC1_p0550	hypothetical protein
HBZC1_p0560	hypothetical protein
HBZC1_p0570	hypothetical protein
HBZC1_p0580	hypothetical protein
HBZC1_p0590	hypothetical protein
HBZC1_p0600	hypothetical protein
HBZC1_p0610	hypothetical protein
HBZC1_p0620	hypothetical protein
HBZC1_p0630	hypothetical protein
HBZC1_p0640	hypothetical protein
HBZC1_p0650	hypothetical protein
HBZC1_p0660	adenine-specific methyltransferase
HBZC1_p0670	hypothetical protein
HBZC1_p0680	adenine-specific methyltransferase
HBZC1_p0690	hypothetical protein
HBZC1_p0700	hypothetical protein
HBZC1_p0710	hypothetical protein
HBZC1_p0720	hypothetical protein
HBZC1_p0730	hypothetical protein
HBZC1_p0740	hypothetical protein
HBZC1_p0750	hypothetical protein
HBZC1_p0760	hypothetical protein
HBZC1_p0770	outer membrane protein
